# Supplementary material for: Deep learning-based aberration compensation improves contrast and resolution in fluorescence microscopy
Source: bioRxiv. 2023 Oct 24:2023.10.15.562439. Preprint. [Version 2] doi: 10.1101/2023.10.15.562439 (PMC10659418; doi:10.1101/2023.10.15.562439)
Supplement: Supplement 2 [file media-2.txt]

Download the Supplementary Videos from Dropbox website: https://www.dropbox.com/scl/fi/tmgf3gkzswb015v6rr110/DeAbe_videos.rar?rlkey=tjswbxqqrbwkqih02tellakry&dl=0
